# Supplementary material for: Growth strategies and phenotypic plasticity of improved Chinese fir families across soil types
Source: For Res (Fayettev). 2025 Oct 30;5:e024. doi: 10.48130/forres-0025-0022 (PMC12647935; doi:10.48130/forres-0025-0022)
Supplement: Supplementary file 1 — Supplementary data to this article can be found online. [file FR-2025-5-0022-Supplementary.zip]

Archive with 2 entries (2 files):
- 10.48130_forres-0025-0022-Suppl-TableS1.pdf
- 10.48130_forres-0025-0022-Suppl-FigureS1.pdf
